# Supplementary material for: Biochemical Approaches on Commercial Strains of Agaricus subrufescens Growing under Two Environmental Cultivation Conditions
Source: J Fungi (Basel). 2022 Jun 9;8(6):616. doi: 10.3390/jof8060616 (PMC9224743; doi:10.3390/jof8060616)
Supplement: Supplementary file 1 [file jof-08-00616-s001.zip]

Archive with 1 entries (1 files):
- jof-1750690-supplementary.pdf
